# Supplementary material for: Interventions That Successfully Reduced Adults Salt Intake—A Systematic Review
Source: Nutrients. 2021 Dec 21;14(1):6. doi: 10.3390/nu14010006 (PMC8746410; doi:10.3390/nu14010006)
Supplement: Supplementary file 1 [file nutrients-14-00006-s001.zip]

Archive with 1 entries (1 files):
- nutrients-1476056-supplementary.pdf
